# Supplementary material for: One-pot Golden Gate Assembly of an avian infectious bronchitis virus reverse genetics system
Source: PLoS One. 2024 Jul 25;19(7):e0307655. doi: 10.1371/journal.pone.0307655 (PMC11271894; doi:10.1371/journal.pone.0307655)
Supplement: S1 Table — Silent mutations were made to remove native two BsaI sites from the IBV genome and Beau-R spike gene sequence. (XLSX) [file pone.0307655.s004.xlsx]

## Sheet: Sheet1
Location	Mutation	Codon	Gene	Fragment
699	T → A	GGT (Gly) → GGA (Gly)	nsp2	D388-F2
855	T → A	TCT (Ser) → TCA (Ser)	nsp2	D388-F2
Beau-R 20,907	C → T	ACC (Thr) → ACT (Thr)	Beau-R spike	D388-F10-Beau(S)
