# Supplementary material for: One-pot Golden Gate Assembly of an avian infectious bronchitis virus reverse genetics system
Source: PLoS One. 2024 Jul 25;19(7):e0307655. doi: 10.1371/journal.pone.0307655 (PMC11271894; doi:10.1371/journal.pone.0307655)
Supplement: S2 Table — All fragments were held as plasmids in a pUC57-mini Bsa-Free backbone from Genscript. For each fragment, lowercase font indicates Type IIS sites and spacers and UPPERCASE indicates the insert sequence. (XLSX) [file pone.0307655.s005.xlsx]

## Sheet: Sheet1
Fragment	Inserted Sequence
D388-F1	ggctacggtctctACGGCTACGCGGCCGCCTGCAGGGCCCGGCGCGCCGGATCCATTAATACGACTCACTATAGGGACTTAAGTGTGATATAAATATATATCATACATACTAGCCTTGCGCTAGATTTCCAACTTAACAAAACGGACTTAAATACCTACAGCTGGTCCCTATAGGTGTTCCATTGCAGTGCACTTTAGTGCCCTGGATGGCACCTGGCCACCTGTCAGGTTTTTGTTATTAAAATAACATTGTTGCTGGTATCACTGCTTGTTTTGCCGTGTCTCACTTTATACATCCGTTGCTTGGGCTACCTAGTATCCAGCGTCCTACTGGCGTTGTGGTCGGTCTGAGTGCGAAGAACCTCTGGTTCATCTAGCGGTACGCGGGTGTGTGGAAGT…
D388-F2	ggctacggtctccACAACATGGCTTCAAGCCTAAAACAGGGAGTATCTCCCAAACCAAGGAATGTCATTCTTGTTGCCAAAGACATTCCCGAACAACTCTGTGACGCTTTGTTCTTCTATACGTCACATAACCCTAAGGATTACGCTGAAGCCTTTGCCCTTAGGCAGAAGTTTGACCGTAATCTGCAGACTGGGAGGCAGTTTAAATTTGAAACTGTGTGTGGACTCTTCCTCTTGAAAGGGGTTGACAAAATAACACCTGGTGTCCCAGCAAAAGTTCTAAAAGCCACTTCTAAGTTGGCAGATTTAGAAGACATCTTTGGTGTCTCTCCCTTTGCACGGAAGTACCGTGATCTGTTGAAAACAGCATGCCAGTGGTCACTTACAGTAGACACACTG…
D388-F3	ggctacggtctccGTAAAACCGTTACCTTTGGAGAGACTACAGTGAAAGAAATACCGCCACCTGATGTTGTGCCTATTAAGGTTAGCATAGAGTGTTGTGGTGAACCATGGAACACTATCTTCAAGAAAGCTTATAAAGAGCCCATTGAAGTTGAAACTGATCTCACAGTAGAACAATTGCTCTCTGTGATCTATGAGAAAATGTGCGACGATCTCAAATTGTTTCCGGAGGCACCAGAACCTCCACCTTTTGAGAATGTCGCACTTGTTGATAAGAACGGGAAAGATTTGGATTGTATAAAATCATGCCACCTTATCTACCGTGATTGTGAGAGCGATGATGACATCGAGGAAGAAGATGCTGAAGAATGTGACACAGATTCAGCTGATGCTGAGGAG…
D388-F4	ggctacggtctctCTCAAGAGTGAAAATCCGCTGTCTGAAAAGAGTAAGGATAAAACTAAAGTAGTAAAAGAAGATGTTTCTAACCTTGCCACTAGTTCTAAGGCCAGTTTTGATGATCTTACTGACTTTGAACGGTGGTATGATAGTAACATCTATGAAAGTCTTAAAGTGCAGGAAATACCTGAGAAATTGGATGGTTATGTGTCATTTACAATAAAGGAAGATTCTAAGTTGCCGTTGACACTTAAAGTTAGAGGTATTAAATCAGTTGTTGACTTTAAGTCGAAGAACGGTTTCACTTATAAGTTAACACCTGACACTGATGAAAATTCAAAAGCACCAATTTACTATCCAGTCTTGGACTCTATTAGTCTTAAGGCAATATGGGTGGAAGGTGG…
D388-F5	ggctacggtctctAACAGCACTTTTAAATCGGTTAAGAGTTGTCTTAAATGGCTTTTTGTCTTCTATATACTCTTTACAGCATGTTGTTTGGGTTATTACTATATGGAGATGAATAGAAGTTTTGTTCATCCCATGTATGATTTTAATGCTACACTACATGTTGAAGGGTTTAAGGTTATTGATAAAGGTGTTATTAGAGAAATTGTATCAGAGGATAATTGTTTCTCTAATAAGTACACTAATTTTGATGCATTTTGGGGTAAACCATATGTTAATAGTAGAGAGTGTCCAATTGTTACAGCTGTCATAGATGGCGCTGGAACAATAGCAGCTGATGTTCCTGGTCTTGTATACTGGGTTCTCGATGGTGCTATGTTTATACACATGGCACAAACAGA…
D388-F6	ggctacggtctcaTAGGTTACAGTCTTCTGTTGTAAAGAAAGCTGCGTCTTGGTTTTGGAGTAGATGTGCGCTAGCTTGCTTTTTATTTGTCTTGTGTTCTATTGTGCTGTTCACAGCCTTACCATATAGATATTATTTATATGGCGCTGCTGTTTTATTTGCAGCTGTGCTCTTTATTTCATTTACTGTGAAACATGTTATGGCATTTATGGATACTTTCCTCTTGCCAACACTGATTACAGTTATTATTGGAGTTTGTGCTGAAGTACCTTTTATCTACAATACTCTAATTAGTCAAATTGTTATTTTCTTTAGCCAATGGTATGATCCAGTAGTCTTTGACACTGTAGTACCGTGGATGTTTCTACCATTAGTCTTGTACACAGCTTTTAAATGTA…
D388-F6-10mt	ggctacggtctcaTAGGTTACAGTCTTCTGTTGTAAAGAAAGCTGCGTCTTGGTTTTGGAGTAGATGTGCGCTAGCTTGCTTTTTATTTGTCTTGTGTTCTATTGTGCTGTTCACAGCCTTACCATATAGATATTATTTATATGGCGCTGCTGTTTTATTTGCAGCTGTGCTCTTTATTTCATTTACTGTGAAACATGTTATGGCATTTATGGATACTTTCCTCTTGCCAACACTGATTACAGTTATTATTGGAGTTTGTGCTGAAGTACCTTTTATCTACAATACTCTAATTAGTCAAATTGTTATTTTCTTTAGCCAATGGTATGATCCAGTAGTCTTTGACACTGTAGTACCGTGGATGTTTCTACCATTAGTCTTGTACACAGCTTTTAAATGTA…
(nsp10.P85L)
D388-F7	ggctacggtctcgCTGGTGCACCTGGTTTTGATAAGAATTATTTAAACGGGTACGGGGTAGCAGTGAGGCTCGGCTGATACCCCTTGCTAATGGTTGTGAACCTGATGTTGTAGAGCGAGCCTTTGATGTATGTAATAAGGAATCAGCCGGTATGTTTAAAAATTTGAAGCGTAACTGTGCTCGATTCCAAGAAGTGTGTGGTACTGAAGATGGAAATCTTGAGTATCGTGATTCTTATTTTGTGGTTAAACAAACCACTCCTAGTAATTATGAACATGAGAAAGCCTGTTATGGGGACTTAAAGTCAGAAGTAACAGCTGATCATGATTTCTTTGTGTTCAATAAGAACATTTATAATATTAGTAGGCAGAGGCTTACTAAATATACTATGATGGACT…
D388-F8	ggctacggtctcaGGTGTCTGTGTAGTTTGCAATAGTCAAACTATACTACGCTGTGGTAATTGTATTAGAAAACCATTCTTGTGTTGTAAGTGTTGCTATGACCATGTCATGCACACTGACCACAAAAATGTTTTGTCTATAAATCCATACATTTGCTCTCAACCTGGTTGTGGTGAAGCGGATGTTACTAAACTTTACCTTGGAGGTATGTCTTACTTCTGTGGTAATCATAAACCTAAATTATCAATACCGTTAGTATCTAATGGTACTGTTTTTGGAATTTATAGGGCCAACTGTGTAGGTAGCGAAAATGTTGATGATTTTAATCAACTAGCTACTACTAACTGGTCTACTGTTGAACCTTATATATTAGCAAATCGTTGTAGCGACTCATTAAG…
D388-F8-14mt	ggctacggtctcaGGTGTCTGTGTAGTTTGCAATAGTCAAACTATACTACGCTGTGGTAATTGTATTAGAAAACCATTCTTGTGTTGTAAGTGTTGCTATGACCATGTCATGCACACTGACCACAAAAATGTTTTGTCTATAAATCCATACATTTGCTCTCAACCTGGTTGTGGTGAAGCGGATGTTACTAAACTTTACCTTGGAGGTATGTCTTACTTCTGTGGTAATCATAAACCTAAATTATCAATACCGTTAGTATCTAATGGTACTGTTTTTGGAATTTATAGGGCCAACTGTGTAGGTAGCGAAAATGTTGATGATTTTAATCAACTAGCTACTACTAACTGGTCTACTGTTGAACCTTATATATTAGCAAATCGTTGTAGCGACTCATTAAG…
(nsp14.V393L)
D388-F9	ggctacggtctctTCCAGTCTATTGACAATATTGCTTATAATATGTATAAGGGTGGGCATTACGATGCTATTGCAGGCGAAATACCCACAGTCATAACTGGAGATAAAGTTTTTGTTATTGATCAAGGTATTGAAAAGGCAGTTTTTGTTAATCAAACAACTCTGCCTACATCAGTTGCATTTGAGTTGTATGCGAAGAGAAACATTCGCACACTGCCAAATAACAGAATATTGAGTGGTTTAGGTGTAGACGTTACCCATGGTTTTGTAATCTGGGATTACGCTAACCAAACGCCACTGTATCGTAATACTGTTAAAGTATGTGCATATACAGACATTGAACCTAATGGTTTAATAGTTCTGTATGATGATAGATGTGGTGATTATCAATCTTTTCTT…
D388-F10	ggctacggtctcaAGATGTTGGTGAAGTCACTGTTTTTAGTGACCATTTTGTGTGCACTATGTAGTGCAAATTTGTTTGATTCTGATAATAATTATGTGTACTACTACCAAAGTGCTTTTAGACCGCCAAATGGGTGGCACCTACAAGGAGGTGCTTATGCAGTAGTCAATTCTACTAATTATACTAATAATGCCGGTTCTGCACATGTGTGCACTGTTGGTGTTATTAAGGATGTTTATAATCAAAGTGTGGCTTCCATAGCTATGACAGCACCTCTTCAGGGTATGGCTTGGTCTAAGTCACAATTCTGTAGTGCACACTGTAACTTTTCTGAAATTACAGTTTTTGTCACACATTGTTATAGTAGTGGTAGTGGGTCTTGTCCTATAACAGGCATG…
D388-F10-Beau(S)	ggctacggtctcaAGATGTTGGTGAAGTCACTGTTTTTAGTGACCATTTTGTGTGCACTATGTAGTGCTGTTTTGTATGACAGTAGTTCTTACGTTTACTACTACCAAAGTGCCTTCAGACCACCTAGTGGTTGGCATTTACAAGGGGGTGCTTATGCGGTAGTTAACATTTCTAGCGAATTTAATAATGCAGGCTCTTCATCAGGGTGTACTGTTGGTATTATTCATGGTGGTCGTGTTGTTAATGCTTCTTCTATAGCTATGACGGCACCGTCATCAGGTATGGCTTGGTCTAGCAGTCAGTTTTGTACTGCACACTGTAATTTTTCAGATACTACAGTGTTTGTTACACATTGTTATAAACATGGTGGGTGTCCTTTAACTGGCATGCTTCAACAG…
D388-F11	ggctacggtctcgCAATACAGACCTAAAAAGTCTGTTTAATGATACAGAAGCCAACATCTTTTCTAATAGTGTTAATTCTTCTTTGGTTTAAACTTGTGCTAAGTTGTTTTAGAGAGTGTGTGTTAGCACTCCTACAACTAATACGAGTTCTACTCCAAATTATTAATAGTAATTTACAATCTAGGATGCTCCTTTGGCACAGCCTAGACTAATGTTAGATTTTGAGAAAACAATTGAAACAGGTGAAGTAGTAGTACAACAAATCAGTTTCAATTTACAACATATTTCAAGTGTTCTAGAAACACAAATTTTTGACCCATTTGAGTGTTGTTACTATTCAAGTGGTAGTTTTTATGAAATAGATTCAGCTGACGACTTTTCAGATGATGAGTTTACTG…
D388-F12	ggctacggtctctGAGCGGTAAAGCAACTGGAAAGACAGACTCCCCCGCGCCAATCATCAAACTAGGAGGGCCAAAACCACCTAAGGTAGGGTCATCTGGAAATGCATCTTGGTTTCAGTCCCTAAAGGCCAAGAAACTAAATTCACCTCCTCCTATGTTTGAAGGTAGTGGTGTTCCTGATAATGAAAATCTAAAATCTAGCCAGCAGCATGGATACTGGAGACGCCAAGCCAGGTATAAGCAAGGCAAAGGCGGAAGAAAACCAGTCCCTGATGCATGGTACTTCTATTATACAGGAACAGGACCAGCCGCTGACCTGAATTGGGGTGATTCTCAAGATGGTATAGTGTGGGTTGCTGCCAAGGGTGCTGATGTAAAATCTAGATCCAATCAGGGTA…
