# Supplementary material for: One-pot Golden Gate Assembly of an avian infectious bronchitis virus reverse genetics system
Source: PLoS One. 2024 Jul 25;19(7):e0307655. doi: 10.1371/journal.pone.0307655 (PMC11271894; doi:10.1371/journal.pone.0307655)
Supplement: S3 Table — (XLSX) [file pone.0307655.s006.xlsx]

## Sheet: Sheet1
Fragment	D388-GGA	D388-14mt-GGA	D388-10.14mt-GGA	D388-Beau(S)-GGA
1	D388-F1	D388-F1	D388-F1	D388-F1
2	D388-F2	D388-F2	D388-F2	D388-F2
3	D388-F3	D388-F3	D388-F3	D388-F3
4	D388-F4	D388-F4	D388-F4	D388-F4
5	D388-F5	D388-F5	D388-F5	D388-F5
6	D388-F6	D388-F6	D388-F6-10mt	D388-F6
7	D388-F7	D388-F7	D388-F7	D388-F7
8	D388-F8	D388-F8-14mt	D388-F8-14mt	D388-F8
9	D388-F9	D388-F9	D388-F9	D388-F9
10	D388-F10	D388-F10	D388-F10	D388-F10-Beau(S)
11	D388-F11	D388-F11	D388-F11	D388-F11
12	D388-F12	D388-F12	D388-F12	D388-F12
