# Supplementary material for: One-pot Golden Gate Assembly of an avian infectious bronchitis virus reverse genetics system
Source: PLoS One. 2024 Jul 25;19(7):e0307655. doi: 10.1371/journal.pone.0307655 (PMC11271894; doi:10.1371/journal.pone.0307655)
Supplement: S1 File — (ZIP) [file pone.0307655.s008.zip]

Archive with 4 entries (4 files):
- D388-10.14mt-GGA.gb
- D388-14mt-GGA.gb
- D388-Beau(S)-GGA.gb
- D388-GGA.gb
