# Supplementary material for: One-pot Golden Gate Assembly of an avian infectious bronchitis virus reverse genetics system
Source: PLoS One. 2024 Jul 25;19(7):e0307655. doi: 10.1371/journal.pone.0307655 (PMC11271894; doi:10.1371/journal.pone.0307655)
Supplement: S1 File — (ZIP) [file pone.0307655.s008.zip › D388-14mt-GGA.gb]

LOCUS       D388-14mt-GGA_v2       28087 bp ds-DNA     circular SYN 20-NOV-2023
DEFINITION  Synthetic cDNA assembly of the IBV-D388 genome containing
            substitution nsp14 V393L.
ACCESSION
VERSION     .
KEYWORDS    NEBGoldenGate.
SOURCE      synthetic DNA construct
  ORGANISM  synthetic DNA construct.
REFERENCE   1  (bases 1 to 28087)

FEATURES             Location/Qualifiers
     misc_feature    488..2516
                     /label="D388-F2"
     misc_feature    488..491
                     /label="F1-F2 Fusion Site (ACAA)"
     CDS             join(493..12312,12312..20375)
                     /label="polyprotein 1ab CDS"
     CDS             493..12342
                     /label="polyprotein 1a CDS"
     mat_peptide     493..2511
                     /label="nsp2"
     misc_difference 699
                     /label="T699A"
     misc_difference 855
                     /label="T855A"
     mat_peptide     2512..7278
                     /label="nsp3"
     misc_feature    2513..4906
                     /label="D388-F3"
     misc_feature    2513..2516
                     /label="F2-F3 Fusion Site (GTAA)"
     misc_feature    4903..7291
                     /label="D388-F4"
     misc_feature    4903..4906
                     /label="F3-F4 Fusion Site (CTCA)"
     mat_peptide     7279..8820
                     /label="nsp4"
     misc_feature    7288..9735
                     /label="D388-F5"
     misc_feature    7288..7291
                     /label="F4-F5 Fusion Site (AACA)"
     mat_peptide     8821..9741
                     /label="nsp5"
     misc_feature    9732..12281
                     /label="D388-F6"
     misc_feature    9732..9735
                     /label="F5-F6 Fusion Site (TAGG)"
     mat_peptide     9742..10623
                     /label="nsp6"
     mat_peptide     10624..10872
                     /label="nsp7"
     mat_peptide     10873..11502
                     /label="nsp8"
     mat_peptide     11503..11835
                     /label="nsp9"
     mat_peptide     11836..12270
                     /label="nsp10"
     mat_peptide     12271..15089
                     /label="nsp12"
     mat_peptide     12271..12339
                     /label="nsp11"
     misc_feature    12278..15099
                     /label="D388-F7"
     misc_feature    12278..12281
                     /label="F6-F7 Fusion Site (CTGG)"
     mat_peptide     15090..16889
                     /label="nsp13"
     misc_feature    15096..18451
                     /label="D388-F8-14mt"
     misc_feature    15096..15099
                     /label="F7-F8 Fusion Site (GGTG)"
     mat_peptide     16890..18452
                     /label="nsp14"
     misc_difference 18066
                     /label="G18,066C"
     misc_feature    18448..20327
                     /label="D388-F9"
     misc_feature    18448..18451
                     /label="F8-F9 Fusion Site (TCCA)"
     mat_peptide     18453..19466
                     /label="nsp15"
     mat_peptide     19467..20372
                     /label="nsp16"
     misc_feature    20324..23800
                     /label="D388-F10"
     misc_feature    20324..20327
                     /label="F9-F10 Fusion Site (AGAT)"
     CDS             20326..23796
                     /label="spike protein CDS"
     mat_peptide     20326..21945
                     /label="S1"
     mat_peptide     21946..23793
                     /label="S2"
     misc_feature    23797..25906
                     /label="D388-F11"
     misc_feature    23797..23800
                     /label="F10-F11 Fusion Site (CAAT)"
     CDS             23823..23996
                     /label="3a CDS"
     mat_peptide     23823..23993
                     /label="3a"
     CDS             23996..24187
                     /label="3b CDS"
     mat_peptide     23996..24184
                     /label="3b"
     CDS             24168..24500
                     /label="envelope CDS"
     mat_peptide     24168..24497
                     /label="envelope"
     CDS             24469..25149
                     /label="membrane CDS"
     mat_peptide     24469..25146
                     /label="membrane"
     CDS             25150..25434
                     /label="4b CDS"
     mat_peptide     25150..25431
                     /label="4b"
     CDS             25513..25710
                     /label="5a CDS"
     mat_peptide     25513..25707
                     /label="5a"
     CDS             25707..25955
                     /label="5b CDS"
     mat_peptide     25707..25952
                     /label="5b"
     CDS             25898..27127
                     /label="nucleocapsid ORF"
     mat_peptide     25898..27124
                     /label="nucleocapsid"
     misc_feature    25903..27992
                     /label="D388-F12"
     misc_feature    25903..25906
                     /label="F11-F12 Fusion Site (GAGC)"
     3'UTR           27128..27637
                     /label
     misc_feature    27632..27661
                     /label="poly(A) Tail"
     ncRNA           27670..27761
                     /label="HDV ribozyme"
     terminator      27825..27872
                     /label="T7 Terminator"
     source          27989..27988
                     /label="source synthetic DNA construct"
     misc_feature    27989..491
                     /label="D388-F1"
     misc_feature    27989..27992
                     /label="F12-F1 Fusion Site (ACGG)"
     promoter        28032..28049
                     /label="T7 Promoter"
     5'UTR           28052..492
                     /label
     misc_feature    28052..28087
                     /label="RACE Determined 5' UTR"
ORIGIN      
        1 gccttgcgct agatttccaa cttaacaaaa cggacttaaa tacctacagc tggtccctat
       61 aggtgttcca ttgcagtgca ctttagtgcc ctggatggca cctggccacc tgtcaggttt
      121 ttgttattaa aataacattg ttgctggtat cactgcttgt tttgccgtgt ctcactttat
      181 acatccgttg cttgggctac ctagtatcca gcgtcctact ggcgttgtgg tcggtctgag
      241 tgcgaagaac ctctggttca tctagcggta cgcgggtgtg tggaagtagc gcttcagacg
      301 taccggttct gttgcgtgaa atacggggtc acctcccccc acatacctct aagggctttt
      361 gagcctagcg ttgggctacg ttctcgcaca aggtcggtta tacgacgttt gtagggggta
      421 gtgccaaaca acccctgagg tgacaggttc tggtggtgtt tagtgagcag acatacaata
      481 gacagtgaca acatggcttc aagcctaaaa cagggagtat ctcccaaacc aaggaatgtc
      541 attcttgttg ccaaagacat tcccgaacaa ctctgtgacg ctttgttctt ctatacgtca
      601 cataacccta aggattacgc tgaagccttt gcccttaggc agaagtttga ccgtaatctg
      661 cagactggga ggcagtttaa atttgaaact gtgtgtggac tcttcctctt gaaaggggtt
      721 gacaaaataa cacctggtgt cccagcaaaa gttctaaaag ccacttctaa gttggcagat
      781 ttagaagaca tctttggtgt ctctcccttt gcacggaagt accgtgatct gttgaaaaca
      841 gcatgccagt ggtcacttac agtagacaca ctggatgctc gtgcacaaac tcttgatgaa
      901 atttttgacc ccaccgaaat actttggctt caggtggctg caaaaattca agtttcagct
      961 atggcaatgc gcaggctcgt tggagaagta actgcaaaag tcatggatgc tttgggctca
     1021 aatttgagtg ctctctttca aattgttaaa gaacaaatag ccagaatttt tcaaaaagcc
     1081 ctggctattt ttgagagtgt gaatgattta ccacagcgta ttgcagcact aaaaatggct
     1141 tttgccaagt gtgcgaaatc aattacagtt gtggttgttg aaaagactct tcttgttaaa
     1201 gagtttgctg gaacttgtct tgcaagcatt aatggtgcta ttgcaaaggt ttttgaagaa
     1261 ctgccaactg gctttatggg tgccaaaatt ttcacaacac ttgccttctt taaggaagca
     1321 gctgtgaaaa ttgtggaaaa tataccaaat gcaccaagag gtactagagg ttttgaagtc
     1381 gttggtaacg ccaagggaac gcaagttgtt gtgcgtggca tgcgaaatga tttaactctg
     1441 ctcgaccaaa aagctgacat tcctgttgag aaagaaggtt ggtctgcaat tcttgaagga
     1501 catctgtgtt atgtctttag gagtggggac cggttttatg cggcacctct ttctggaaat
     1561 tttgcattgc atgatgtaca ttgctgcgag cgtgttgtct gtctttctga tggtgtaaca
     1621 ccagagataa atgatggact cattcttgct gcaatttact catcttttag tatatcagaa
     1681 cttgtggcag ctcttaaaaa gggtgaacca ttcaagttct tgggccataa atttgtgtac
     1741 gcgaaggatg cagcagtgtc gtttacttta gcgaaggctg ccactattgc agatgtccta
     1801 aagctgtttc aatcagcgcg tgtgaaggca gaagatgttt ggtcttcatt tactgaaaag
     1861 tcttttgagt tctggaagat cgcatatgga aaagtgcgca atcttgaaga atttgttaag
     1921 actcattttt gtaaggctca aatgtcaatt gttgttctag cagcagtgct tggagaaggc
     1981 atttggcatc ttgtctctca ggtcatctat aaattaggtg gtcttttcac taaagttgtt
     2041 gatttttgtg agaaacattg gaaagggttt tgtgcacagt tgaagaaggc taagctcatt
     2101 gtgactgaaa atctttgtgt tttaaaagga gttgcacagc actgtttcca actactgctg
     2161 gatgcgatat actctatgta caagagcttt aaaaagtgtg cacttggtag agtccatgga
     2221 gatcttctct tctggaaagg gggtgtgcat aaaattgttc aagatggcga tgaagtttgg
     2281 tttgacgcca ttgatagtgt tgatgttgaa gatctgggtg ttgtcaaaga aaagcctata
     2341 gattttgagg tttgtgaaga cataacactt ccagaaaatc aacctggtca tatggttcaa
     2401 atcgaggatg acggaaagaa ctatatgttc ttccgcttca aaagggatga gaacatctac
     2461 tatacaccaa tgtctcaact tggtgcaatt aatgtagttt gcaaagcagg cggtaaaacc
     2521 gttacctttg gagagactac agtgaaagaa ataccgccac ctgatgttgt gcctattaag
     2581 gttagcatag agtgttgtgg tgaaccatgg aacactatct tcaagaaagc ttataaagag
     2641 cccattgaag ttgaaactga tctcacagta gaacaattgc tctctgtgat ctatgagaaa
     2701 atgtgcgacg atctcaaatt gtttccggag gcaccagaac ctccaccttt tgagaatgtc
     2761 gcacttgttg ataagaacgg gaaagatttg gattgtataa aatcatgcca ccttatctac
     2821 cgtgattgtg agagcgatga tgacatcgag gaagaagatg ctgaagaatg tgacacagat
     2881 tcagctgatg ctgaggagtg tgacaccgcc tcagaatgtg aagaagagga cgaggacact
     2941 aaagtgctgg ctcttctaca ggacccagca agtaataagt accccttacc tcttgatgaa
     3001 gactatagcg tttacaatgg gtgcattgta cataaagacg ctcttgatgt tgtgaatcta
     3061 ccatctggtg aagaaacctt cgttgtcaac aactgttttg atggagcagt taaaccgctg
     3121 ccacaaaaag ttgttgacgt tctcggcgat tggggtgagg ctgttgatgc acaagaacaa
     3181 ctgtgtcaac aggaacacgc tcaaaacaat tctgaaggac cagtggaaaa ttctactgat
     3241 gattctagtg tgtcgactga acaagttgtt gttgaagaga aggaattaat tcccgttgtt
     3301 gaagacgaac aagcggtagt tgtttacacc cctgttgagc tacaagttgt tgatgaaaca
     3361 ccagatgagt ttattctcac tgctgatgtt cctacagaag aatttgtgtc tcaagaagaa
     3421 aaggagccac aggtcgaaca agagcatgtt caggttgcta aagcgcaacg tgaaaggaag
     3481 gctaaaaagt tcaaggttaa actaactaca tgtgaaaaac ccaagtattt ggagtataaa
     3541 acatgtgtag gtgatttgac tgtagtagtt gccaaagcat tggatgagtt taaagaattc
     3601 tgccttgtaa acgctgcaaa tgagcatatg tctcatgggg gcggtgttgc aaaggcaatt
     3661 gcggactttt gtggaccaga ttttgtagaa tattgtgcgg actatgttaa gaaacatggg
     3721 ccacagcaac gacttgtcac accttcatat gttagaggca ttcaatgtgt gaacaatgtt
     3781 gttggaccac gccatggaga cagtaacttg gaggataaac tcgttgctgc atacaagaat
     3841 gtgcttgtag acggtgttgt aaattatgtt gttcctgttc tctcatcagg aatctttggt
     3901 gtagacttta aattgtcaat agacgcaatg cgcaaagcct ttgagggttg tgacatacgc
     3961 gttttgctct tctctctgag tcaagaacac atcgagtact ttgatgcaac ttgtaaacag
     4021 aagacaattt atcttacaga tgatggtgtg aaataccgct ctgttattgt gaaacctggt
     4081 gactctttga gtcaatttgg acaggttttt gcaaagaata agacagtttt tacagcagat
     4141 gatgtagatg ataaagaaat tctctttacg cctactactg acaagactgt tcttgattat
     4201 taccatttag atgcgcaaaa gtatgtgata tatttacaaa ctcttgcgca gaagtggaat
     4261 gtccagtata gggacaattt tattgtattg gagtggcgtg atggaaattg ctgggttagt
     4321 tcagcaatag tactccttca agctgctaag gtgaagttta gaggttatct tgcagaagca
     4381 tgggccaagt tcttaggtgg agatcctaca gaatttgttg catggtgtta tgcgagttgc
     4441 aatgctaaag ttggtgaatt ttcagatgcc aattggcttt tggctaattt ggcagaatat
     4501 tttgatgcag attacacgaa cgcatttctt aagaagcgcg tatcatgtaa ctgtggtgtt
     4561 aagagttatg agcttagggg ccttgaagct tgtattcaac cagtaagggc acctaacctt
     4621 ctacatttta agacgcaata ttcaaattgc ccaatctgtg gcgcaaatag tacggatgaa
     4681 gtaacagaag cttcattacc atacttattg ctctttgcta ctgatggtcc agctacagtt
     4741 gattgtgatg aaaatgctgt agggactgtt gtttttattg gatccactaa tagtggccat
     4801 tgttatacac aggcctttgg taaggctttt gataatcttg ctaatgatag aaaatttgga
     4861 aagaagtcgc catacattac aacaatgtat acgcgattct ctctcaagag tgaaaatccg
     4921 ctgtctgaaa agagtaagga taaaactaaa gtagtaaaag aagatgtttc taaccttgcc
     4981 actagttcta aggccagttt tgatgatctt actgactttg aacggtggta tgatagtaac
     5041 atctatgaaa gtcttaaagt gcaggaaata cctgagaaat tggatggtta tgtgtcattt
     5101 acaataaagg aagattctaa gttgccgttg acacttaaag ttagaggtat taaatcagtt
     5161 gttgacttta agtcgaagaa cggtttcact tataagttaa cacctgacac tgatgaaaat
     5221 tcaaaagcac caatttacta tccagtcttg gactctatta gtcttaaggc aatatgggtg
     5281 gaaggtggtg ctaattttgt tgttggtcat ccaaattatt atagtaaatc tctccgcatt
     5341 cctacttttt gggaaagtgc agagagtttt gttaaaatgg gtgataaagt tgctggtgta
     5401 actatgggcc tttggcgtgt agagcatctt aacaaaccta atctggagag aattttcaac
     5461 attgctaaga aagctattgt tggatctagt gttgttacta cgcaatgtgg taaagtaatt
     5521 agtaaggcag ctacattcat tgctgataaa ataggtgggg gtgtagttcg caacattgta
     5581 gatagaatta agggtatttg tgggtttaca cgtgggcatt ttgaaagaaa attgtctcca
     5641 caattcataa aaacacttat attctttttc ttttacttta taaaggctag tgctaagggt
     5701 atagttgcta gctacaaaag tgtgttatgt aaggtggtat ttgctacttt atttatagtg
     5761 tggtttgtat acacaagtaa tccagtaatg tttactggaa tacatgtgct agatttccta
     5821 tttgaaggtt ctttgtgtgg tccttataat gactacggta aagattcttt tgatgtgcta
     5881 cgctattgtg gagatgattt tacttgtcgt gtgtgtttac atgacagaga ctctctacat
     5941 ttgtataaac atgcttatag cgtagaacag atttataaag ttgcaagttc tggccttggt
     6001 tttaattgga attggcttta tttggtcttt ctaatcttat ttgttaagcc agtggcaggt
     6061 tttgttatta tttgctattg tgttaagttt ttagtgttga gttcaactgt gctccaaact
     6121 ggtgtaggtt ttctagactg gtttattcag acagttttta cacactttaa ttttatggga
     6181 gcaggatttt atttctggct cttttataaa gtatacatac aggtgcatca tatactgtat
     6241 tgtaaggatg taacatgtga agtgtgcaaa agagttgcac gcagcaatag acaagaggtt
     6301 agcgtggttg ttggtggacg caagcaaata gtgcatgtct acactaactc tggctataat
     6361 ttttgtaaga gccataattg gtattgtaga aattgtgatg gttatggtca ccaaaataca
     6421 tttatgtctc cggaagttgc tggcgagctt tctgaaaagc ttaagcgcca tgttaaacct
     6481 acatcatatg cttaccacgt tgtggatgaa gcatgcgtag ttgacggctt tgttaattta
     6541 aaatataaag ctgcaattcc tggtaaggat agtgcatcta ttgctgttaa gtgtttcagt
     6601 gttacagatt tcttgaagaa agctgttttt cttaaggaag cattgaaatg tgaacaaata
     6661 tccaatgatg gttttatagt gtgtaataca cagagttcgc atgcattgga ggaagcaaag
     6721 aatgcagcca tctattatgc gcaatgtctg tgtaaaccaa tacttatact tgaccagtta
     6781 ctttatgacc aattagtagt agagcctgtg tctaagagtg ttatagataa agtttgtagt
     6841 attttgtcta atataatatc tgtagatact gcagctttaa attataaagc aggcacactt
     6901 cgtgatgttc tgctttctat tactggagat gaagaagccg tagatatggc tatcttctgt
     6961 cataatcatg atgtggagta tactagtgat ggttttacta atgtgatacc atcatatggt
     7021 atagacactg ataaattaac acctcgtgat agagggtttt taataaatgc agatgcttct
     7081 attgctaatt tgagagttaa aaatgctcca caggtagtat ggaagttttc agatcttatt
     7141 aagttgtctg acagttgcct taaatatcta atttcagcta ctgtcaagtc aggatgtcgt
     7201 ttctttataa caaagtctgg tgctaaacaa gttatttctt gtcataccca gaaattgttg
     7261 gtagagaaaa aggctggtgg tgttgtcaac agcactttta aatcggttaa gagttgtctt
     7321 aaatggcttt ttgtcttcta tatactcttt acagcatgtt gtttgggtta ttactatatg
     7381 gagatgaata gaagttttgt tcatcccatg tatgatttta atgctacact acatgttgaa
     7441 gggtttaagg ttattgataa aggtgttatt agagaaattg tatcagagga taattgtttc
     7501 tctaataagt acactaattt tgatgcattt tggggtaaac catatgttaa tagtagagag
     7561 tgtccaattg ttacagctgt catagatggc gctggaacaa tagcagctga tgttcctggt
     7621 cttgtatact gggttctcga tggtgctatg tttatacaca tggcacaaac agaaagaaaa
     7681 ccgtggtata ttcctacttg gtttaataga gaaattgttg gttacaccca cgattctatt
     7741 attacagaag gtgagtttta tacttccata gcattgtttg cttctagatg tttgtattta
     7801 acatctagta acacaccaca gctttattgc tttaatggtg ataatgatgc tcctggtgct
     7861 ctaccatttg caagtatact tcctcataga gtatactttc aacctaatgg agtcaggctt
     7921 attgtgcctc agcaaattat gcacacacca tacgtagtta agttagtttc agacagctat
     7981 tgtagaggta gtgtttgtga ggctactaaa ccaggttatt gtgtctctat gaactctcaa
     8041 tgggttttgt ttaatgatga atacacaatt aaaccaggtg tattttgtgg ttctactgtt
     8101 agagaacttt tgtttagtat ggttagcaca ttttttacgg gtgttaatcc aaatatttat
     8161 atgcaactgg caactatgtt cttaatactt gttgccgttg tgttagtttt tgcaatggtt
     8221 ataaagtttc aaggtgtttt taaagcttat gcaactattg tatttattat aatgcttgtt
     8281 tggtttatta atgcatttgt attatgtgta catagttata atagtgtttt agctattata
     8341 ctacttgtgc tctattgtta tgcatcactt gtgacgagtc gtaatactgc cataataatg
     8401 cactgttggc tcgtttttac atttggttta atagtaccta attggatagc ttgtgtctac
     8461 ttaggttttg tgctatacat gtacacaccg ctgtttttgt ggtgctatgg tacaactaaa
     8521 aattgccgca agctttatga aggcaatgat tttgttggta attatgatct tgctgcgaag
     8581 agtacgtttg taattcgcgg ccctgaattt gttaaactta ctaatgagat aggtgataaa
     8641 tttgaacatt atctctcagc gtatgctagg cttaagtact actctggcac tggcagtgag
     8701 caagattact tgcaagcctg tcgtgcatgg ttggcctatg cactagacca atttagaagc
     8761 agtggtgtgg aagtagttta tactccacca cgatattcaa ttggtgttag tagattacaa
     8821 gctggtttta agaaactagt atttcctagt agtgctgttg agaagtgcat tgttagtgta
     8881 tcctataggg gtaataatct taatggattg tggttgggtg actccatcta ctgtccacgt
     8941 catgtgttag gtaagtttag tggtgaccaa tggggtgatg tacttaatct tgctaataat
     9001 catgagtttg aagttgtaac tggaaatggt gttactttga gtgttgtcag taggcgtttg
     9061 aaaggtgcag ttttaatttt acaaactgca attgttaatg ctgaaactcc aaagtacaaa
     9121 tttatgaaag caaattgtgg tgatagtttt actattgctt gctcttatgg aggtacagtt
     9181 ataggacttt accccgttac tatgcgttct aatggaacta ttagagcatc ttttcttgct
     9241 ggagcatgcg gttcagtagg ttttaatata gaaaagggtg tagtaaattt ttactacatg
     9301 caccatctag agttacctaa tgcattacat acagggactg acctaatggg tgagttctat
     9361 ggtggctata tagatgaaga ggttgctcag aaagttcaac ccgataaatt agttactaat
     9421 aatattttag catggcttta tgcagcaatt attagtgtta aagagagtag tttttcaaca
     9481 cctaagtggc ttgaaagtac tactgtcagt attgaagatt ataataagtg ggcagtggat
     9541 aatggtttta catcatttgt aagctgcact gctattacta aattaagtgc tataacagga
     9601 gttgatgttt gtaaactcct tcgcactatt atggtaaaaa gtacacaatg gggtagtgac
     9661 cctattttgg gacaatataa ttttgaagat gaaatgacac cagaatctgt ttttaatcag
     9721 gtgggtggtg ttaggttaca gtcttctgtt gtaaagaaag ctgcgtcttg gttttggagt
     9781 agatgtgcgc tagcttgctt tttatttgtc ttgtgttcta ttgtgctgtt cacagcctta
     9841 ccatatagat attatttata tggcgctgct gttttatttg cagctgtgct ctttatttca
     9901 tttactgtga aacatgttat ggcatttatg gatactttcc tcttgccaac actgattaca
     9961 gttattattg gagtttgtgc tgaagtacct tttatctaca atactctaat tagtcaaatt
    10021 gttattttct ttagccaatg gtatgatcca gtagtctttg acactgtagt accgtggatg
    10081 tttctaccat tagtcttgta cacagctttt aaatgtatac aaggttgtta tagtgtaaac
    10141 tcctttaata cttctctgtt agtgttgtat cagtttatga agttgggttt tgttatatat
    10201 acctcttcta atactcttac agcctactca gaaggtaatt gggagttatt ctttgagtta
    10261 gtgcacacaa ctgtgttggc taatgttagt agtaattctt taattggttt aattgtgttt
    10321 aaatttgcta agtggatgct gtattattgt aatgcctcat accttaataa ttatgtccta
    10381 atggctgtca ttgttaatgg cataggttgg atgtttactt gttactttgg attttattgg
    10441 tggattaata aggtctttgg tttaacctta ggtaaatata gtttcaaagt ttcagtagat
    10501 caatataggt atatgtgtct tcataagatt aacccaccta aaactgtgtg ggaagtcttt
    10561 tctacaaata tacttataca aggtataggt ggtgaccgtg tgttgcctgt agctacagtg
    10621 caatctaaat tgagtgatgt aaagtgtaca actgttgtct taatgcagct tttgactaag
    10681 cttaatgttg aagcaaactc aaaaatgcat gtttatcttg tagagttaca caataaaatt
    10741 cttgcctcag atgatgttaa tgagtgcatg gataacttat tgggtatgct tgtaacacta
    10801 ttttgtgtag atagtactat tgatttaagt gagtattgtg atgatatact taagaggtct
    10861 actgttttac agtcagtcac tcaagagttt tcacacatac cttcttatgc agagtatgaa
    10921 agagctaaag acctctatga aaaggtttta gctgagtcta aaaatggtgg tgttacacag
    10981 caagagcttg ctgcatatcg taaagctgcc aatattgcaa agtcaatctt tgatagagac
    11041 ttggctgttc ataagaagtt ggatagcatg gctgaacgtg ctatgacaac tatgtataag
    11101 gaagcgcgtg ttactgatag aagagctaaa cttgtttcgt cattacatgc gctactattt
    11161 tctatgctta agaagataga ttctgaaaag cttaatgtac tatttgacca ggcaagtagt
    11221 ggtgttgtac cgctagctac tgttccaata gtttgtagta ataagcttac tcttgtagtg
    11281 ccagatccag agacgtggat caagtgcgta gagggcatgc atgttacata ttcaacagtt
    11341 gtttggaata ttgataatgt cattgatgca gatggcactg aattgcaacc aatttctaca
    11401 ggtaatggtt taatttactg tataagtggt gataatatag catggcctct taaggtcaat
    11461 ttgactagga atgtgcataa taaagttgat gcagtattgc agaacaacga gcttatgcct
    11521 catggtgtta aaacaaaggc atgcgtggca ggtgtagatc aagcacactg cagcgtagag
    11581 tctaaatgtt attatactaa tattagtggt aattcagtag tggctgctat tacctcttta
    11641 aatcctaatt tgaaagttgc ctcattttta aatgaagcag gcaatcaaat ttatgttgac
    11701 ttagacccac catgtaaatt tggcatgaag gtgggtgata aagtagaagt tgtttacttg
    11761 tattttataa agaatacaag gtcaattgtc agaggtatgg tacttggtgc tatatctaat
    11821 gttgtggttt tacagtctaa aggatatgag acagaggaag ttgatgctgt tggcatacta
    11881 tcactttgtt cttttgcagt agatccggct gacacgtata ttaaatatgt ggctgcaggt
    11941 aaccaacctt taggtaactg tgtaaaaatg ttgacagttc ataatggtag tggctttgct
    12001 ataacatcaa agccaagccc aactcctgac caggattctt acggaggggc ttctgtgtgt
    12061 ctctattgca gggcacatat agctcacccg ggaagtgcag gaaatttaga tggacgttgt
    12121 caatttaaag gttcttttgt acaaatacct actacggaga aagatcctgt agggttctgt
    12181 ctacgtaata aggtttgcac tgtttgtcag tgttggatag gtcatggatg tcaatgtgat
    12241 tcactcagac aaccaaaacc ttcagttcaa tcagatgctg gtgcacctgg ttttgataag
    12301 aattatttaa acgggtacgg ggtagcagtg aggctcggct gatacccctt gctaatggtt
    12361 gtgaacctga tgttgtagag cgagcctttg atgtatgtaa taaggaatca gccggtatgt
    12421 ttaaaaattt gaagcgtaac tgtgctcgat tccaagaagt gtgtggtact gaagatggaa
    12481 atcttgagta tcgtgattct tattttgtgg ttaaacaaac cactcctagt aattatgaac
    12541 atgagaaagc ctgttatggg gacttaaagt cagaagtaac agctgatcat gatttctttg
    12601 tgttcaataa gaacatttat aatattagta ggcagaggct tactaaatat actatgatgg
    12661 acttttgtta tgctttgcgg cattttgacc caaaggattg cgaagttctt aaagaaatac
    12721 ttgtcactta tggttgtata gaagattacc atcctaagtg gttcgaagaa aataaggatt
    12781 ggtacgatcc aatagaaaac ccaaattatg ccatgttaat ggctaaaatg ggacctattg
    12841 ttcgtcgtgc attgttgaat gctgttgagt ttgggaacct aatggttgag aagggttatg
    12901 taggtgtagt tacactagat aaccaggacc tcaatggcaa attttatgat tttggtgatt
    12961 ttcagaaaac agcacctggt gctggtgttc ctgtttttga tacatattat tcctacatga
    13021 tgcccatcat agccatgacg gatgcgttag cacctgaaag gtattttgaa tatgatgtgc
    13081 ataagggtta caagtcttat gacctcctca agtatgatta tacagaggag aagcaagaac
    13141 tgtttcaaaa gtacttcaag tactgggatc aagaatacca ccctaattgt cgagattgtg
    13201 tcgacgatag gtgtttgata cattgtgcaa acttcaacgt acttttctct acactaatac
    13261 cacaaacttc ttttggtaat ttatgtagaa aagtgttcgt tgatggtgta ccatttatag
    13321 ctacttgtgg ctatcactct aaggaacttg gtgttattat gaatcaagat aacaccatgt
    13381 ctttttcaaa aatgggttta agccagctta tgaaatttgt aggagatccc gctcttttag
    13441 taggaacttc taacaattta gttgatctta gaacttcttg ctttagtgtc tgtgcgttag
    13501 cttctggtat aatacaccaa acagttaagc caggtcactt taataaagat ttctacgatt
    13561 ttgctgaaaa agcaggtatg tttaaggaag gatcatcaat tccacttaaa cacttcttct
    13621 atccacagac tggtaatgct gctataaacg attatgatta ttatcgttat aacaggccta
    13681 ctatgtttga tatacgccag cttctatttt gtttagaggt gacgtctaaa tattttgaat
    13741 gttatgaagg tggttgtata ccagctagtc aagtggttgt taccaacctt gacaagagtg
    13801 caggctttcc atttaataaa tttggaaaag cccgtctcta ttatgaaatg agtctagaag
    13861 aacaggacca actctttgaa agtacaaaga aaaatgtctt gcctactata actcagatga
    13921 atcttaaata tgctatatcc gcgaaaaata gagcgcgtac tgtggcaggt gtttccattc
    13981 tttctactat gactaacaga cagttccatc agaaggttct taagtctata gtcaatacta
    14041 gaaatgcacc tgtagttatt ggaacaacta aattttatgg cggttgggac aatatgctaa
    14101 gaaacctagt tcaaggtgtg gaagacccaa ttcttatggg ttgggactat cctaagtgtg
    14161 atagagcaat gccaaatttg ttgcgtatag cagcgtcttt ggtgcttgcc cgtaaacata
    14221 ctaattgttg cacatggtct gagcgcattt atagattgta caatgaatgc gcccaagtat
    14281 tgtctgaaac tgtattagct acaggtggta tatatgtgaa acctggtggt actagcagtg
    14341 gtgatgccac cactgcttat gccaacagtg tttttaatat aatacaagcc acatctgcta
    14401 atgttgcgcg tttacttagt gttataacgc gtgatatagt atatgatgac attaaaagcc
    14461 tgcagtatga gttataccag caggtctata ggcgagtcaa ctttgatcct gcctttgttg
    14521 aaaagtttta ttcttacatg tgtaagaatt tttcattaat gatcttgtct gatgatggtg
    14581 ttgtttgtta taacaacaca cttgccagac aaggtcttgt agcagacatt tctggtttta
    14641 gagaaattct ctactaccaa aacaatgttt atatggccga ttctaagtgt tgggttgaac
    14701 ccgacttaga aaaaggccca catgaatttt gttcacagca cacaatgcta gtagaggttg
    14761 atggcgagcc aagatacttg ccatatccag acccatcacg cattttgggt gcatgtgtat
    14821 ttgtagatga agtggataag acagaacctg tggctgttat ggagcgttat atagctctcg
    14881 ccatagatgc ttaccctctt gtacatcatg aaaatgagga gtacaagaaa gttttctttg
    14941 tactcctttc ttatattaga aagctctatc aggagctctc tcaaagtatg cttattgact
    15001 attcctttgt tatggatata gacaagggta gtaaattttg ggaacaggag ttctatgaaa
    15061 atatgtatag ggctcctaca actttacaat cttgtggtgt ctgtgtagtt tgcaatagtc
    15121 aaactatact acgctgtggt aattgtatta gaaaaccatt cttgtgttgt aagtgttgct
    15181 atgaccatgt catgcacact gaccacaaaa atgttttgtc tataaatcca tacatttgct
    15241 ctcaacctgg ttgtggtgaa gcggatgtta ctaaacttta ccttggaggt atgtcttact
    15301 tctgtggtaa tcataaacct aaattatcaa taccgttagt atctaatggt actgtttttg
    15361 gaatttatag ggccaactgt gtaggtagcg aaaatgttga tgattttaat caactagcta
    15421 ctactaactg gtctactgtt gaaccttata tattagcaaa tcgttgtagc gactcattaa
    15481 gacgctttgc tgctgagaca gttaaagcaa cagaagagtt gcataaacag caatttgcta
    15541 gtgcagaggt cagagaggtt atctctgacc gtgaattaat tctatcatgg gaacctggta
    15601 agactaggcc tcccttgaat agaaattatg tgtttactgg ctatcacttt accaggacaa
    15661 gtaaggtaca gctaggtgat tttacttttg agaaaggtga aggtagagat gttgtctatt
    15721 atagggcgac gtctacagct aaattgtctc ctggagacat ttttttctta acatcacaca
    15781 atgttgtttc tcttgtagca ccaactttgt gtcctcaaca aactttttct aggtttgtta
    15841 atttaagacc taatgtaatg gtaccggagt gttttgttaa taacattcca ttataccatt
    15901 tagtaggtaa acaaaagcgt actacagtac aaggccctcc tggcagtggt aagtcacact
    15961 ttgccatagg ccttgctgca tactttagta atgctcgtgt ggtttttaca gcatgttctc
    16021 atgctgcagt agatgcgctt tgtgaaaaag cgtttaaatt tcttaaagtt gatgattgca
    16081 ctcgcatagt acctcaaagg actactgttg actgcttctc aaaatttaaa gctaatgaca
    16141 caggcaaaaa gtacattttt agtactatta atgccttgcc agaagttagt tgtgacattc
    16201 tgttggtaga tgaggttagt atgttgacca attatgaatt gtcatttatt aatggtaaga
    16261 taaattacca gtatgttgtg tatgtaggtg atcctgctca attaccggca cctcgtactt
    16321 tgcttaatgg ttcactttca cccaaggatt ataatgtcat cacaaatctt atggtttgtg
    16381 ttaaacctga cattttcctt gcgaagtgtt accgttgtcc taaagaaatt gtagacactg
    16441 tgtctactct tgtttatgat ggaaagtttg ttgcaaacaa cccagaatca cgtgagtgct
    16501 tcaaggttgt agttaataat ggtaattctg atgtaggtca cgagagtggt tcagcctaca
    16561 acacaacaca attggaattt gtgaaaaatt ttgtttgtcg caataaacaa tggcgagaag
    16621 caacattcat ttcaccttat aatgcaatga accagagagc ctatcgtatg cttggactta
    16681 atgtccagac ggtagactcc tcacaaggtt cagagtatga ttatgttata ttctgtgtta
    16741 cagctgattc tccgcatgcg ctgaatatta acagattcaa tgttgcgctt acaagagcta
    16801 agcgtggtat acttgttgtc atgcgccagc gtgacgaatt gtattcagct cttaaattta
    16861 cagagctaga ttctgaggca atcctgcaag gtacaggttt gtttaaaatt tgcaataagg
    16921 aatttagtgg agtacaccct gcttatgcag taaccactaa agcacttgcg gcaacctata
    16981 aggttaacga cgagctagca gcacttgtta atgttgaggc tggttcagag attacttata
    17041 aacatcttat ttctctgtta gggtttaaga tgagtgttaa tgttgaaggt tgtcacaaca
    17101 tgtttataac acgtgatgag gcaattcgca atgtaagagg atgggttggt tttgatgtag
    17161 aagccacaca tgcttgtggc actaatattg gcactaacct tccatttcaa gtaggattct
    17221 ccactggtgc tgactttgta gtcacacctg agggtcttat tgatacatca ataggcaata
    17281 attttgagcc tgtgaactct aaagcacctc caggtgaaca atttaatcac ttgagagctt
    17341 tgtttaagag tgctaagcct tggcatgtta taagacctag gatagttcag atgttagcag
    17401 acaatctatg caatgtttca gattgtgtag tgtttgtcac atggtgtcat ggcctagaac
    17461 taactacttt gcgctatttt gttaaaatag gcaaggaaca agtttgttct tgtggttcta
    17521 gagctacaac ttttaattct catactcagg cttacgcttg ttggaggcac tgcctgggtt
    17581 ttgattttgt ctataatcca cttttagtgg atattcaaca atggggttac tctggtaatc
    17641 tacagtttaa tcatgatttg cattgtaatg tgcatggcca cgctcatgta gcttcagcgg
    17701 atgctattat gactcgctgc cttgcaatta ataatgcatt ttgtaaagat gtcaactggg
    17761 aactgcagta tcctcatatt gcaaatgagg atgaagtaaa ttccagttgc aggtatctac
    17821 aacgcatgta tcttaatgcg tgtgttgatg ctcttaaagt caacgttgtc tatgatatag
    17881 gcaaccctaa aggtataaaa tgtgttagac gtggggatgt caattttagg ttctatgata
    17941 agaacccaat tgtacctaac gtcaaacagt ttgagtatga ctatagtcag cataaagata
    18001 agtttgctga tggtctttgt atgttttgga attgtaatgt ggattgttat cctgaaaatt
    18061 cgttactttg taggtatgac acacgaaatt tgagtgtgtt taatttacct ggttgtaatg
    18121 gtggtagcct gtatgttaat aaacatgcat tccacacacc taagtttgat cgcattagct
    18181 ttcgtaattt gaaagctatg ccattcttct tctatgactc atcgccctgc gaaactattc
    18241 aagttgatgg agtagcgcaa gaccttgtgt cattagcaac taaagattgt atcacaaaat
    18301 gcaacattgg tggtgctgtt tgtaagaaac atgctcaaat gtatgcagaa tttgtggctt
    18361 cttataatgc agctgttaca gctggtttta ctttttgggt tactaataat tttaaccctt
    18421 acaacttgtg gaagaatttt tcagcactcc agtctattga caatattgct tataatatgt
    18481 ataagggtgg gcattacgat gctattgcag gcgaaatacc cacagtcata actggagata
    18541 aagtttttgt tattgatcaa ggtattgaaa aggcagtttt tgttaatcaa acaactctgc
    18601 ctacatcagt tgcatttgag ttgtatgcga agagaaacat tcgcacactg ccaaataaca
    18661 gaatattgag tggtttaggt gtagacgtta cccatggttt tgtaatctgg gattacgcta
    18721 accaaacgcc actgtatcgt aatactgtta aagtatgtgc atatacagac attgaaccta
    18781 atggtttaat agttctgtat gatgatagat gtggtgatta tcaatctttt cttgctgctg
    18841 ataatgctgt tttagtgtct acacagtgtt ataagcggta tccttatgta gaaataccat
    18901 cagatctgct tgttcagaat ggtatgccac taaaagatgg agcgaatctg tatgtttata
    18961 agcggagtaa tggagcgttt gtaacgctac caaccacatt aaacacacag ggtcgtaatt
    19021 atgaaacttt tgaacctcgt agtgatgttg agagagattt tcttgacatg ttggaggacg
    19081 attttattga aaagtatggt aaggacctag gtctacaaca catactttat ggtgaagtag
    19141 aaaaaccaca attgggtggt ttacacactg ttataggaat gtacagactc ttgcgtgcta
    19201 ataaattaga cgcgaagtct gtaaccaatt cagattctga tgtcatgcaa aactattttg
    19261 ttttggcaga caatggttct tacaaacagg tttgcacagt tgtagacctt ttgcttgatg
    19321 acttcttaga actccttagg aacatactta aagagtatgg tactaataag tccaaagttg
    19381 taacagtgtc tattgattac catagcataa attttatgac ttggtttgaa gaaggcagta
    19441 ttaaaacatg ttatccacag cttcagtcgg cttggacatg tggttataat atgcctgaac
    19501 tttataaagt tcagaactgt gttatggaac cttgtaatat tccaaactat ggtgttggaa
    19561 ttacattgcc aagtggtatt atgatgaatg tggcaaagta tacacaactt tgccaatacc
    19621 tctctaaaac cacaatgtgt gtaccgcata acatgcgagt aatgcatttt ggagctggaa
    19681 gtgataaagg agttgcccct ggcagcactg tccttaaaca gtggcttcca gaaggaacac
    19741 tccttgttga taacgatatt gtagattatg tatctgatgc acacgtgtct gtgctgtcag
    19801 actgcaataa ctataaaaca gagcacaagt ttgatcttgt gatatctgat atgtatacag
    19861 ataatgattc aaaaagaaaa catgaaggca tagtagccaa tgatggcaat gacgatgtct
    19921 tcatttatct agctaatttt ttaaagaaca acttagctct gggtggtagt tttgccatca
    19981 aattaacaga gacaagttgg catgagagtc tttatgatat tgcacaggat tgtgcatggt
    20041 ggacaatgtt ttgtacagct gtgaatgctt catcttcaga agcattcttg ctcggtatta
    20101 attatttggg tgacagtgga aaagtgaaag ttagtggaaa aacactgcac gcaaattata
    20161 tattttggag gaattgtaat tatttacaaa cttctgctta tagtgcattt gatgttgcta
    20221 agtttggatt gaaattaaaa gcaacaccag ttgttaattt gaagaaggaa caaaagaccg
    20281 acttagtagt taatttacta aggaacggta aattattggt tagagatgtt ggtgaagtca
    20341 ctgtttttag tgaccatttt gtgtgcacta tgtagtgcaa atttgtttga ttctgataat
    20401 aattatgtgt actactacca aagtgctttt agaccgccaa atgggtggca cctacaagga
    20461 ggtgcttatg cagtagtcaa ttctactaat tatactaata atgccggttc tgcacatgtg
    20521 tgcactgttg gtgttattaa ggatgtttat aatcaaagtg tggcttccat agctatgaca
    20581 gcacctcttc agggtatggc ttggtctaag tcacaattct gtagtgcaca ctgtaacttt
    20641 tctgaaatta cagtttttgt cacacattgt tatagtagtg gtagtgggtc ttgtcctata
    20701 acaggcatga ttccacgtga tcatattcgt atttctgcaa tgaaaaatgg ttctttattt
    20761 tataatttaa cagttagcgt atctaaatac cctaatttta aatcttttca atgtgttaac
    20821 aacttcacat ctgtttattt aaatggtgat cttgttttta cttccaacaa aactactgat
    20881 gttacgtcag caggtgtgta ttttaaagca ggtggacctg taaattatag tattatgaaa
    20941 gaatttaagg ttcttgctta ctttgttaat ggtacagcac aagatgtaat tttgtgcgac
    21001 aattccccca agggtttgct agcttgtcaa tataacactg gcaatttttc agatggcttt
    21061 tatcctttta ctaatagtac tttggttagg gaaaagttca tcgtctatcg cgaaagtagt
    21121 gttaatacta ctctggcgtt aactaatttc acttttacta atgtaagtaa tgcacagcct
    21181 aatagtggtg gtgttaatac ttttcattta taccaaacac aaacagctca gagtggttat
    21241 tataatttta atttgtcatt tctgagtcag tttgtgtata aggcaagtga ttttatgtat
    21301 gggtcctacc accctagttg ttcttttaga ccagaaacca ttaatagtgg tttatggttt
    21361 aattccttgt cagtttctct tacctatgga cccctacagg gagggtgtaa gcaatctgtt
    21421 tttagtggta aggcaacgtg ttgttacgct tactcttata aaggcccaat ggcatgtaaa
    21481 ggtgtttatt caggtgaatt aagcacgaat tttgaatgtg gattgctggt ttatgttact
    21541 aagagtgatg gctctcgtat acagactaga acagagccct tagtattaac gcaatacaat
    21601 tataataata ttactttaga taagtgtgtt gcctataata tatatggcag agtaggccaa
    21661 ggttttatta ctaatgtgac tgattctgct gctaatttta gttatttagc agatggtggg
    21721 ttagctattt tagatacgtc gggtgccata gatgtttttg ttgtacaggg catctatggt
    21781 cttaattatt acaaggttaa tccttgtgaa gatgttaatc aacaatttgt agtgtctggt
    21841 ggcaatatag ttggcattct tacttctaga aatgaaacag gttctgaaca ggttgagaac
    21901 cagttttatg ttaagttaac caatagctca catcgtcgta ggcgttctat tggccaaaat
    21961 gtaacaagtt gtccttatgt tagttatggc agattttgta ttgaaccaga tggttcgtta
    22021 aagatgatag tgccagaaga attgaaacag tttgtggcac ctttacttaa tattactgaa
    22081 agtgtactca tacctaacag ttttaatctt actgttacag atgagtacat acaaacacgt
    22141 atggataagg tccaaatcaa ttgccttcaa tatgtttgcg gcaattcttt ggagtgtaga
    22201 aaattgtttc aacaatatgg tccggtttgt gataatatat tgtctgttgt aaatagtgtt
    22261 agtcaaaaag aagatatgga acttttaagc ttctattctt ctactaaacc aaagggttat
    22321 gatacaccag ttcttagtaa tgtaagcact ggtgaattta atatttctct tctcttgaaa
    22381 cccccaagta gtcctagtgg gcgttctttc attgaagatc ttttatttac aagtgttgaa
    22441 acagttggtt tgccaactga tgctgaatat aaaaaatgca cagcgggacc tttgggtact
    22501 cttaaagatc ttatctgtgc tagggaatat aatggtttat tagtgttgcc tccaattatt
    22561 acggcggata tgcaaacaat gtatactgct tctttagtgg gtgctatggc ctttggtggt
    22621 attacatcag ctgcagctat accttttgct actcagattc aggcaagaat taatcatctt
    22681 ggtattacac agtctttgtt aatgaaaaat caagaaaaga ttgctgcttc ctttaataag
    22741 gccattggtc atatgcagga aggttttaga agcacttcgc tagcattaca acagattcaa
    22801 gatgttgtta ataagcagag tgctattctt actgaaacta tgaattctct taataagaat
    22861 tttggtgcta ttacatcagt cattcaagat atttacgcgc aacttgatgc aattcaagca
    22921 gatgcacaag ttgaccgcct tattactggt agactttcat cactctcagt gctagcctct
    22981 gctaaacagt ctgagtatat tagagtttcc cagcagcgtg aattagccac tcaaaaaatt
    23041 aatgagtgtg ttaaatcaca atctaatagg tacggatttt gtggtagtgg aagacatgtt
    23101 ctttcgatac cacaaaatgc acctaatggt atagtgttta tacactttac ttatacacca
    23161 gagagttttg ttaatgttac tgcaatagtg ggtttttgtg taaatcctgc taatgctagt
    23221 cagtatgcta tagtacctgc taatggaagg ggtattttta tacaagttaa tggcacgtac
    23281 tatatcactg cacgtgatat gtatatgcca cgagacatta ctgcaggaga tatagttact
    23341 cttacgtctt gtcaagcaaa ttatgttaat gtaaataaaa ccgtcattac tacatttgta
    23401 gaagatgacg attttgattt tgatgatgag ttgtcaaaat ggtggaatga cactaagcat
    23461 cagctaccag actttgacga cttcaattac acagtaccca tacttaatat tagcggtgaa
    23521 attgattata ttcaaggtgt tatacagggt cttaatgact cccttataaa ccttgaagaa
    23581 ctttcaataa ttaaaactta tattaagtgg ccttggtatg tttggcttgc cataggcttt
    23641 gctattatta tttttatcct tattttagga tgggtgtttt tcatgactgg ttgttgtggt
    23701 tgttgttgtg gatgctttgg tatcattcct ctaatgagta agtgtggtaa gaaatcctct
    23761 tattacacga cttttgataa tgatgtggta acttaacaat acagacctaa aaagtctgtt
    23821 taatgataca gaagccaaca tcttttctaa tagtgttaat tcttctttgg tttaaacttg
    23881 tgctaagttg ttttagagag tgtgtgttag cactcctaca actaatacga gttctactcc
    23941 aaattattaa tagtaattta caatctagga tgctcctttg gcacagccta gactaatgtt
    24001 agattttgag aaaacaattg aaacaggtga agtagtagta caacaaatca gtttcaattt
    24061 acaacatatt tcaagtgttc tagaaacaca aatttttgac ccatttgagt gttgttacta
    24121 ttcaagtggt agtttttatg aaatagattc agctgacgac ttttcagatg atgagtttac
    24181 tgaataaatc gctagaagag aacggcagtt ttctaacagc cctttatata tttgtagcat
    24241 ttgtagcact ttatctttta ggtagagcgc ttcaagcatt tgtacaagca gctgatgctt
    24301 gttgtttatt ttggtataca tgggtagtag ttccaggagc taagggtaca gcctttgtgt
    24361 ataaacatac atatggtaga aaacttaaca atccggaatt ggaacaggtt attgttaacg
    24421 agttcccaaa gaacggttgg aataataaaa accctgcaat ttttcaagat gtcgaacggc
    24481 acggaaaatt gcactcttaa tactgaacaa gcagttcagc tttttaaaga gtataatcta
    24541 ttcataaccg cattcctttt gtttctaacc atactacttc agtatggata cgcaactagg
    24601 agtcggttta tttacatact gaaaatggta gtgttatgga gcttctggcc ccttaacatt
    24661 gcagtaggtg taatttcatg tgtataccca ccaaacacgg gaggtcttgt cgcagcgata
    24721 atacttactg tgtttgcatg tttttctttt gtaggttatt ggatccagag ttttagactc
    24781 tttaagcgtt gtaggtcatg gtggtcattt aacccagagt ctaatgccgt aggttcaata
    24841 ctccttacaa atggtcaaca atgcaatttt gctatagaga gtgtgccaat ggtgctttct
    24901 ccaattataa agaatggtgt tctttattgt gagggtcagt ggcttgctaa atgtgaacca
    24961 gaccatttgc ctaaagacat ttttgtgtgt acaccagata gacgcaacat ttatcgtatg
    25021 gtgcagaaat atactggtga ccaaagcgga aataagaaaa ggtttgctac atttgtctat
    25081 gcaaagcagt cagtagacac tggcgagcta gaaagtgtag caacaggagg aagtagtctt
    25141 tacacataaa tgtgtgtgtg tagagaatat ttaaaattat tctttgacag tgcctctgtt
    25201 ttaagagcgc ggaagagtat tatttttgag gatattaata taaaccctct ttgtttcatg
    25261 ctctcctttc aagagttatt atttaaaaaa cagtttttcc actcttttgt gccaaaaact
    25321 gttgttgtta acggtgtagc cttccaagta gataatggaa aagtttacta tgaaggaaaa
    25381 tccatttttc agaaaggttg ttgcaggtta tggtcccagt ataagaggga ttaaaatagt
    25441 caaaccacca acaacaattt cttgtactaa aggcgtttgg acttacaagc gcttaaacta
    25501 aacaaatacg gaatgaaatg gttgtctagt ttaggacgag cattcacttc ctgttataaa
    25561 gccctactat taactcaatt aagagtttta gataggttaa ttctagatca cggaccgagg
    25621 cgtactttaa gttgtgccag gcgagtgctt ttaattcaat tagatttagt ttacaggttg
    25681 gcttatacgc ccacccaatc gctggtatga ataatagtaa agataatcct tttcgcggag
    25741 caatagcaag aaaagcgcga atttatctga gagaaggatt agattgtgtt tactttctta
    25801 acaaagcagg acaagcagag ccttgtcccg cgtgcacatc actagtattc caagggaaaa
    25861 cttgtgaggg gcacatagat aataataact tgctatcatg gcgagcggta aagcaactgg
    25921 aaagacagac tcccccgcgc caatcatcaa actaggaggg ccaaaaccac ctaaggtagg
    25981 gtcatctgga aatgcatctt ggtttcagtc cctaaaggcc aagaaactaa attcacctcc
    26041 tcctatgttt gaaggtagtg gtgttcctga taatgaaaat ctaaaatcta gccagcagca
    26101 tggatactgg agacgccaag ccaggtataa gcaaggcaaa ggcggaagaa aaccagtccc
    26161 tgatgcatgg tacttctatt atacaggaac aggaccagcc gctgacctga attggggtga
    26221 ttctcaagat ggtatagtgt gggttgctgc caagggtgct gatgtaaaat ctagatccaa
    26281 tcagggtaca agagatcctg ataagtttga ccaatttcca ctacggtttt cagatggagg
    26341 acctgatggt aatttccgtt gggatttcat tcctctgaat cgtggtagga gtgggaggtc
    26401 gactgcagct tcatcagcag catctagtag agtgccatct cgagaaggtt cacgtggtcg
    26461 taggagtgga gctgaagaag atctgattgc tcgcgcggca aagattattc aggaccagca
    26521 aaggaagggt acgcgtatta caaagcaaaa ggcagatgag atggctcacc gtcgattctg
    26581 taagcgtacc attccaccag gttatagagt agatcaagta tttggccctc gtactaaagg
    26641 taaggaggga aattttggtg atgacaagat gaatgaggaa ggtattaagg atgggcgtgt
    26701 tacagcaatg ctcaacctta cacctagccc acatgcttgt ctttttggaa gtagagtgac
    26761 gcccaagctt caaccagatg ggcttcacct tagatttgaa tttactactg tggtgcctag
    26821 agatgacccg cagtttgata attatgtaaa gatttgtgat gagtgtgttg atggtgtagg
    26881 cacacgccca aaagacgaag ttgtaagacc aaaatcacgc tcaagttcaa gacctgctac
    26941 aagaggaaat tctccagcgc caaaacaaca gcgccaaaag aaggagaaaa agccaaagaa
    27001 gcaggatgat gaagtggata aagcattgac ctcagatgag gagaggaaca atgcacagct
    27061 ggaatttgat gatgaaccca aagtgattaa ttggggtgat tcagcacttg gtgaaaatga
    27121 actttgagta acataatgga cttgctacat ttcatgtggc attgctgttg ttattacttc
    27181 tcctgctttc ttacaatcat tatgcgtttt gattgtgatc acgtgcagta tcttagttgg
    27241 ttttccttgt tgattgcagt ttgttttctt tctgtgctta ttgtttttat tctgctttat
    27301 tctttgttat atcgtagaag tttattaaag gttaaggaag ataggcatgt agcttgatta
    27361 cctacatgtc tatcgccagg gaaatgtcta atctgtctac ttagtagcct ggaaacgaac
    27421 ggtagaccct tagattttaa tttagtttaa tttttagttt agtttaagtt agtttagagt
    27481 aggtttaaag atgccagtgc cgaggccacg cggagtacga tcgagggtac agcactagga
    27541 cgcccattag gggaagagct aaattttagt ttaagttaag tttaattggc taattatatt
    27601 taaaatttat aggctagtat agagttagag caaaaaaaaa aaaaaaaaaa aaaaaaaaaa
    27661 attcctgcgg ccgggtcggc atggcatctc cacctcctcg cggtccgacc tgggcatccg
    27721 aaggaggacg tcgtccactc ggatggctaa gggagagctc ggatccggct gctaacaaag
    27781 cccgaaagga agctgagttg gctgctgcca ccgctgagca ataactagca taaccccttg
    27841 gggcctctaa acgggtcttg aggggttttt tgctgaaagg aggaactata tccggatcga
    27901 gatcctctag agtcgacggg ccgccatgat gacaataaag aattaattat tgttcacttt
    27961 attcgacttt aacccagcgg ccgcggctac ggctacgcgg ccgcctgcag ggcccggcgc
    28021 gccggatcca ttaatacgac tcactatagg gacttaagtg tgatataaat atatatcata
    28081 catacta
//
